# Supplementary material for: Effect of urban habitat use on parasitism in mammals: a meta-analysis
Source: Proc Biol Sci. 2020 May 13;287(1927):20200397. doi: 10.1098/rspb.2020.0397 (PMC7287365; doi:10.1098/rspb.2020.0397)
Supplement: Supporting Data [file rspb20200397supp3.csv]

citation	host_species	host_order	parasite_genus	parasite_type	life_cycle	urban_prevalence	urban_n	non.urban_prevalence	non.urban_n	urban_sampling_location	country	odds_ratio	sampling_variance
Adrus et al. 2018	Macaca fascicularis	Primata	Ascaris	helminth	simple	0.693	75	0.433	30	Langkawi Island; Perak State; Selangor State	Malaysia	1.083803827	0.198442314
Adrus et al. 2018	Macaca fascicularis	Primata	Clonorchis	helminth	complex	0.08	75	0	30	Langkawi Island; Perak State; Selangor State	Malaysia	1.741349289	2.201021528
Adrus et al. 2018	Macaca fascicularis	Primata	Cryptosporidium	protozoa	simple	0	75	0.067	30	Langkawi Island; Perak State; Selangor State	Malaysia	-2.588009441	2.446751443
Adrus et al. 2018	Macaca fascicularis	Primata	Cyclospora	protozoa	simple	0.053	75	0	30	Langkawi Island; Perak State; Selangor State	Malaysia	1.339333177	2.270231698
Adrus et al. 2018	Macaca fascicularis	Primata	Entamoeba	protozoa	simple	0.013	75	0.033	30	Langkawi Island; Perak State; Selangor State	Malaysia	-0.952029748	2.083721858
Adrus et al. 2018	Macaca fascicularis	Primata	Enterobius	helminth	simple	0.04	75	0	30	Langkawi Island; Perak State; Selangor State	Malaysia	1.080050271	2.332294274
Adrus et al. 2018	Macaca fascicularis	Primata	Heterakis	helminth	simple	0.053	75	0	30	Langkawi Island; Perak State; Selangor State	Malaysia	1.339333177	2.270231698
Adrus et al. 2018	Macaca fascicularis	Primata	Ancyclostoma	helminth	simple	0.16	75	0.5	30	Langkawi Island; Perak State; Selangor State	Malaysia	-1.658228077	0.232539683
Adrus et al. 2018	Macaca fascicularis	Primata	Hymenolepis	helminth	complex	0	75	0.033	30	Langkawi Island; Perak State; Selangor State	Malaysia	-2.031326768	2.718272791
Adrus et al. 2018	Macaca fascicularis	Primata	Isospora	protozoa	simple	0.027	75	0	30	Langkawi Island; Perak State; Selangor State	Malaysia	0.740169715	2.442436561
Adrus et al. 2018	Macaca fascicularis	Primata	Oesphagostomum	helminth	simple	0.227	75	0.333	30	Langkawi Island; Perak State; Selangor State	Malaysia	-0.530681475	0.226061078
Adrus et al. 2018	Macaca fascicularis	Primata	Parascaris	helminth	simple	0.013	75	0	30	Langkawi Island; Perak State; Selangor State	Malaysia	0.188397214	2.724171303
Adrus et al. 2018	Macaca fascicularis	Primata	Physaloptera	helminth	complex	0.013	75	0	30	Langkawi Island; Perak State; Selangor State	Malaysia	0.188397214	2.724171303
Adrus et al. 2018	Macaca fascicularis	Primata	Rhabditis	helminth	simple	0	75	0.033	30	Langkawi Island; Perak State; Selangor State	Malaysia	-2.031326768	2.718272791
Adrus et al. 2018	Macaca fascicularis	Primata	Strongyloides	helminth	simple	0.347	75	0.3	30	Langkawi Island; Perak State; Selangor State	Malaysia	0.215045511	0.217573331
Adrus et al. 2018	Macaca fascicularis	Primata	Trichostrongylus	helminth	simple	0.013	75	0.033	30	Langkawi Island; Perak State; Selangor State	Malaysia	-0.952029748	2.083721858
Adrus et al. 2018	Macaca fascicularis	Primata	Trichuris	helminth	simple	0.013	75	0	30	Langkawi Island; Perak State; Selangor State	Malaysia	0.188397214	2.724171303
Alonso et al. 2005	Alouatta guariba	Primata	Ascaris	helminth	simple	0.0877	114	0.0188	53	Porto Alegre	Brazil	1.612872459	1.132479631
Alonso et al. 2005	Alouatta guariba	Primata	Entamoeba	protozoa	simple	0.0526	114	0.1132	53	Porto Alegre	Brazil	-0.832541959	0.363979871
Alonso et al. 2005	Alouatta guariba	Primata	Enterobius	helminth	simple	0.0438	114	0.0188	53	Porto Alegre	Brazil	0.871586164	1.232288555
Alonso et al. 2005	Alouatta guariba	Primata	Fasciola	helminth	complex	0.0087	114	0	53	Porto Alegre	Brazil	0.340937198	2.697832669
Alonso et al. 2005	Alouatta guariba	Primata	Paragonimus	helminth	complex	0.0087	114	0	53	Porto Alegre	Brazil	0.340937198	2.697832669
Alonso et al. 2005	Alouatta guariba	Primata	Strongyloides	helminth	simple	0.307	114	0.0566	53	Porto Alegre	Brazil	1.999299134	0.394586446
Anders et al. 2019	Apodemus speciosus	Rodentia	Brachylaima	helminth	complex	0.0417	24	0.047	43	Obihiro	Japan	-0.125192451	1.561887708
Anders et al. 2019	Apodemus speciosus	Rodentia	Catenotaenia	helminth	complex	0	24	0.023	43	Obihiro	Japan	-0.540162186	2.735931322
Anders et al. 2019	Apodemus speciosus	Rodentia	Heligmonoides	helminth	simple	1	24	0.953	43	Obihiro	Japan	1.091288671	2.4615929
Anders et al. 2019	Apodemus speciosus	Rodentia	Heligmosomoides	helminth	simple	0.8333	24	0.302	43	Obihiro	Japan	2.446990017	0.410275802
Anders et al. 2019	Apodemus speciosus	Rodentia	Heterakis	helminth	simple	0.5833	24	0.605	43	Obihiro	Japan	-0.090007598	0.268739494
Anders et al. 2019	Apodemus speciosus	Rodentia	Microsomacanthus	helminth	complex	0	24	0.14	43	Obihiro	Japan	-2.142887217	2.220871456
Anders et al. 2019	Apodemus speciosus	Rodentia	Moniliformis	helminth	complex	0	24	0.023	43	Obihiro	Japan	-0.540162186	2.735931322
Anders et al. 2019	Apodemus speciosus	Rodentia	Syphacia	helminth	simple	0	24	0.209	43	Obihiro	Japan	-2.600406674	2.175198315
Anders et al. 2019	Apodemus speciosus	Rodentia	Syphacia	helminth	simple	0	24	0.023	43	Obihiro	Japan	-0.540162186	2.735931322
Antolova et al. 2004	Vulpes vulpes	Carnivora	Toxascaris	helminth	complex	0.407	54	0.484	256	not_specified	Slovak Republic	-0.310671591	0.092345562
Antolova et al. 2004	Vulpes vulpes	Carnivora	Toxocara	helminth	simple	0.056	54	0.086	256	not_specified	Slovak Republic	-0.469730069	0.402636485
Blizzard et al. 2010	Procyon lotor	Carnivora	Baylisascaris	helminth	simple	0.12	50	0.098	61	Clarke County, GA	United States	0.223143551	0.374242424
Debenham et al. 2017	Macaca mulatta	Primata	Entamoeba	protozoa	simple	0.673	110	0.867	45	Chandrigarh; Shimla	India	-1.15290469	0.234024528
Debenham et al. 2017	Macaca mulatta	Primata	Giardia	protozoa	simple	0.309	110	0.167	24	Chandrigarh; Shimla	India	0.802241283	0.342097587
do Carmo-Silva et al. 2019	Holochilus sciureus	Rodentia	Schistosoma	helminth	complex	0.5385	13	0.25	8	Sao Bento City	Brazil	1.252762968	0.976190476
Dowle et al. 2013	Perameles nasuta	Marsupilia	Cryptosporidium	protozoa	simple	0.083	24	0.147	34	Sydney	Australia	-0.643939904	0.782006467
Duscher et al. 2015	Vulpes vulpes	Carnivora	Echinococcus	helminth	complex	0.0141	71	0.2174	23	Vienna	Austria	-2.967561397	1.26984127
Dwuznik et al. 2017	Apodemus agrarius	Rodentia	Brachylaima	helminth	complex	0.028	36	0	40	Warsaw	Poland	1.235926105	2.715996695
Dwuznik et al. 2017	Apodemus agrarius	Rodentia	Heligmosomoides	helminth	simple	0.611	36	0.3	40	Warsaw	Poland	1.298815476	0.2359186
Dwuznik et al. 2017	Apodemus agrarius	Rodentia	Heterakis	helminth	simple	0.917	36	0.75	40	Warsaw	Poland	1.303654576	0.49829737
Dwuznik et al. 2017	Apodemus agrarius	Rodentia	Mesocestoides	helminth	complex	0	36	0.025	40	Warsaw	Poland	-1.019623877	2.719380383
Dwuznik et al. 2017	Apodemus agrarius	Rodentia	Plagiorchis	helminth	complex	0.278	36	0.05	40	Warsaw	Poland	1.990034954	0.66470923
Dwuznik et al. 2017	Apodemus agrarius	Rodentia	Rodentolepis	helminth	complex	0.028	36	0.025	40	Warsaw	Poland	0.116410352	2.046282478
Dwuznik et al. 2017	Apodemus flavicollis	Rodentia	Heligmosomoides	helminth	simple	0.077	13	0.257	35	Warsaw	Poland	-1.422203853	1.231968295
Dwuznik et al. 2017	Apodemus flavicollis	Rodentia	Heterakis	helminth	simple	0.308	13	0.286	35	Warsaw	Poland	0.105404979	0.500826872
Dwuznik et al. 2017	Apodemus flavicollis	Rodentia	Microsomacanthus	helminth	complex	0.077	13	0	35	Warsaw	Poland	2.143162789	2.774397933
Fagir & El Rayah 2009	Arvicanthis niloticus	Rodentia	Hymenolepis	helminth	complex	0.013	151	0	31	Khartoum	Sudan	0.036970992	2.444442272
Fagir & El Rayah 2009	Arvicanthis niloticus	Rodentia	Rodentolepis	helminth	simple	0.125	151	0.071	31	Khartoum	Sudan	0.625518713	0.549611088
Fagir & El Rayah 2009	Arvicanthis niloticus	Rodentia	Monanema	helminth	complex	0.015	151	0.18	31	Khartoum	Sudan	-2.668243951	0.666775043
Fagir & El Rayah 2009	Arvicanthis niloticus	Rodentia	Raillietina	helminth	complex	0.14	151	0.036	31	Khartoum	Sudan	1.47228239	0.984524361
Fagir & El Rayah 2009	Arvicanthis niloticus	Rodentia	Raillietina	helminth	complex	0.51	151	0.571	31	Khartoum	Sudan	-0.245926956	0.158188273
Fitte et al. 2017	Rattus spp.	Rodentia	Hymenolepis	helminth	complex	0.05	20	0.4	5	Gran La Plata	Argentina	-2.538973871	1.885964912
Fitte et al. 2017	Rattus spp.	Rodentia	Rodentolepis	helminth	simple	0.15	20	0	5	Gran La Plata	Argentina	0.78845736	2.524675325
Fornazari et al. 2011	Didelphis albiventris	Marsupilia	Toxoplasma	protozoa	complex	0.076	52	0	12	Botucatu Municipality, Sao Paulo State	Brazil	0.841389424	2.322840779
Froeschke & Matthee 2014	Rhabdomys pumilio	Rodentia	Heligmonina	helminth	simple	0.681	92	0.768	426	Stellenbosch; Somerset West; Franschoek U.; Khayelitsha	South Africa	-0.438681158	0.063209769
Froeschke & Matthee 2014	Rhabdomys pumilio	Rodentia	Hymenolepis	helminth	complex	0.247	92	0.204	426	Stellenbosch; Somerset West; Franschoek U.; Khayelitsha	South Africa	0.246802301	0.072897318
Froeschke & Matthee 2014	Rhabdomys pumilio	Rodentia	Neoheligmonella	helminth	simple	0.457	92	0.57	426	Stellenbosch; Somerset West; Franschoek U.; Khayelitsha	South Africa	-0.454277081	0.05337961
Froeschke & Matthee 2014	Rhabdomys pumilio	Rodentia	Syphacia	helminth	simple	0.318	92	0.35	426	Stellenbosch; Somerset West; Franschoek U.; Khayelitsha	South Africa	-0.143939067	0.060437122
Froeschke & Matthee 2014	Rhabdomys pumilio	Rodentia	Trichostrongylus	helminth	simple	0.067	92	0.27	426	Stellenbosch; Somerset West; Franschoek U.; Khayelitsha	South Africa	-1.639090006	0.185792221
Froeschke & Matthee 2014	Rhabdomys pumilio	Rodentia	Tricuris	helminth	simple	0.011	92	0.007	426	Stellenbosch; Somerset West; Franschoek U.; Khayelitsha	South Africa	0.456021456	1.336842124
Gomez et al. 2008	Peromyscus leucopus	Rodentia	Flavivirus	virus	complex	0.5	4	0	21	Baltimore, MD; Washington DC	United States	3.761200116	2.846511628
Gomez et al. 2008	Sciurus carolinensis	Rodentia	Flavivirus	virus	complex	0.4374	47	0.2692	26	Baltimore, MD; Washington DC	United States	0.746964439	0.281964507
Gryczynska et al. 2018	Apodemus agrarius	Rodentia	Borrelia	bacteria	complex	0.041	74	0.108	83	Warsaw	Poland	-1.040984103	0.468753429
Gryczynska et al. 2018	Apodemus flavicollis	Rodentia	Borrelia	bacteria	complex	0.105	19	0.046	65	Warsaw	Poland	0.889158907	0.910633958
Hartnett et al. 2018	Procyon lotor	Carnivora	Macracanthorhynchus	helminth	complex	0.0556	234	0.3626	91	Ontario	Canada	-2.2682695	0.128933209
Hegglin et al. 2007	Vulpes vulpes	Carnivora	Echinococcus	helminth	complex	0.165	180	0.629	110	Zurich	Switzerland	-2.149415445	0.079280147
Hill et al. 2008	Trichosurus vulpecula	Marsupilia	Cryptosporidium	protozoa	simple	0.113	133	0.056	18	Sydney	Australia	0.764317312	1.125929402
Hillman et al. 2017	Isoodon obesulus	Marsupilia	Toxoplasma	protozoa	complex	0.037	54	0.029	104	Perth	Australia	0.251895139	0.861198076
Hillman et al. 2017	Isoodon obesulus	Marsupilia	Entamoeba	protozoa	simple	0.256	39	0.207	116	Perth	Australia	0.276240838	0.187140827
Hillman et al. 2017	Isoodon obesulus	Marsupilia	Ascaridia	helminth	simple	0.041	123	0	161	Perth	Australia	2.715638168	2.195041554
Hillman et al. 2017	Isoodon obesulus	Marsupilia	Cryptosporidium	protozoa	simple	0.211	123	0.13	161	Perth	Australia	0.582050574	0.103753073
Hillman et al. 2017	Isoodon obesulus	Marsupilia	Giardia	protozoa	simple	0.423	123	0.292	161	Perth	Australia	0.575220204	0.063354331
Hillman et al. 2017	Isoodon obesulus	Marsupilia	Labiobulura	helminth	complex	0.846	123	0.839	161	Perth	Australia	0.052760416	0.108384595
Hillman et al. 2017	Isoodon obesulus	Marsupilia	Linstowinema	helminth	complex	0.87	123	0.435	161	Perth	Australia	2.162438461	0.097155822
Hillman et al. 2017	Isoodon obesulus	Marsupilia	Physaloptera	helminth	complex	0.098	123	0.019	161	Perth	Australia	1.724486439	0.425209102
Hillman et al. 2017	Isoodon obesulus	Marsupilia	Potorolepis	helminth	complex	0.081	123	0.162	161	Perth	Australia	-0.785415202	0.154970562
Hillman et al. 2017	Isoodon obesulus	Marsupilia	Trichuris	helminth	simple	0.537	123	0.36	161	Perth	Australia	0.723635185	0.059657634
Jacobson et al. 1982	Procyon lotor	Carnivora	Baylisascaris	helminth	simple	0.268	97	0.3058	121	West Lafayette, IN	United States	-0.184684453	0.091477834
Jardine et al. 2012	Procyon lotor	Carnivora	Escherichia	bacteria	simple	0.8	20	0.9667	30	Niagara	Canada	-1.981001469	1.346982759
Jeneby et al. 2002	Cercopithecus mitis	Primata	Trypanosoma	protozoa	complex	0.041	49	0.15	20	Thika	Kenya	-1.417717953	0.911197613
Jeneby et al. 2011	Cercopithecus mitis	Primata	Babesia	protozoa	complex	0.2222	27	0.1818	33	Kibwezi	Kenya	0.251308079	0.418020571
Kataronovski et al. 2011	Rattus norvegicus	Rodentia	Capillaria	helminth	complex	0.0955	157	0.021	145	Belgrade	Serbia	1.593753147	0.40918921
Kataronovski et al. 2011	Rattus norvegicus	Rodentia	Heterakis	helminth	simple	0.35	157	0.386	145	Belgrade	Serbia	-0.15488165	0.057096363
Kataronovski et al. 2011	Rattus norvegicus	Rodentia	Hymenolepis	helminth	complex	0.363	157	0.241	145	Belgrade	Serbia	0.584838023	0.065248493
Kataronovski et al. 2011	Rattus norvegicus	Rodentia	Nippostrongylus	helminth	simple	0.146	157	0.179	145	Belgrade	Serbia	-0.243187268	0.098012962
Kataronovski et al. 2011	Rattus norvegicus	Rodentia	Rodentolepis	helminth	complex	0.178	157	0.069	145	Belgrade	Serbia	1.072195928	0.150889697
Kataronovski et al. 2011	Rattus norvegicus	Rodentia	Syphacia	helminth	simple	0.07	157	0.014	145	Belgrade	Serbia	1.667909681	0.597445969
Kataronovski et al. 2011	Rattus norvegicus	Rodentia	Trichuris	helminth	simple	0.0828	157	0.034	145	Belgrade	Serbia	0.94190582	0.293848913
Kellner et al. 2012	Peromyscus leucopus	Rodentia	Baylisascaris	helminth	simple	0.347	58	0.268	67	Chicago, IL	United States	0.372541184	0.152171854
Kowalewski et al. 2011	Alouatta caraya	Primata	Giardia	protozoa	simple	0.4	30	0.6167	60	Cerrito; San Cayetano	Argentina	-0.881029818	0.209396497
Kruecken et al. 2017	Apodemus agrarius	Rodentia	Toxocara	helminth	simple	0.2836	67	0.6	5	Berlin	Germany	-1.33222714	0.906798246
Kruecken et al. 2017	Apodemus agrarius	Rodentia	Frenkelia	protozoa	complex	0.0137	73	0	5	Berlin	Germany	-1.480226181	2.862277952
Kruecken et al. 2017	Apodemus agrarius	Rodentia	Toxoplasma	protozoa	complex	0.0411	73	0.2	5	Berlin	Germany	-1.763588592	1.597619048
Kruecken et al. 2017	Apodemus flavicollis	Rodentia	Frenkelia	protozoa	complex	0.037	27	0.1091	55	Berlin	Germany	-1.158035709	1.225536368
Kruecken et al. 2017	Apodemus flavicollis	Rodentia	Toxoplasma	protozoa	complex	0	27	0.0364	55	Berlin	Germany	-0.943942263	2.455055225
Kruecken et al. 2017	Apodemus flavicollis	Rodentia	Toxocara	helminth	simple	0	21	0.0179	56	Berlin	Germany	-0.150282203	2.731196313
Kumar et al. 2018	Macaca radiata	Primata	Ascaris	helminth	simple	0.4167	24	0.3333	24	Bangalore; Mettupalayam; Ooty	India	0.356962089	0.35893403
Kumar et al. 2018	Macaca radiata	Primata	Balantidium	protozoa	simple	0.1667	24	0.1667	24	Bangalore; Mettupalayam; Ooty	India	0	0.59990402
Kumar et al. 2018	Macaca radiata	Primata	Entamoeba	protozoa	simple	0.0833	24	0	24	Bangalore; Mettupalayam; Ooty	India	1.694240115	2.485387232
Kumar et al. 2018	Macaca radiata	Primata	Enterobius	helminth	simple	0.0833	24	0.0833	24	Bangalore; Mettupalayam; Ooty	India	0	1.091305945
Kumar et al. 2018	Macaca radiata	Primata	Giardia	protozoa	simple	0.0833	24	0	24	Bangalore; Mettupalayam; Ooty	India	1.694240115	2.485387232
Kumar et al. 2018	Macaca radiata	Primata	Strongyloides	helminth	simple	0.0833	24	0	24	Bangalore; Mettupalayam; Ooty	India	1.694240115	2.485387232
Kumar et al. 2018	Macaca radiata	Primata	Trichostrongylus	helminth	simple	0.0833	24	0	24	Bangalore; Mettupalayam; Ooty	India	1.694240115	2.485387232
Lane et al. 2011	Macaca fascicularis	Primata	Ancyclostoma	helminth	simple	0.04	49	0.05	19	Denpasar	Indonesia	-0.233614851	1.639495826
Lane et al. 2011	Macaca fascicularis	Primata	Ascaris	helminth	simple	0.06	49	0.05	19	Denpasar	Indonesia	0.192903666	1.469880107
Lane et al. 2011	Macaca fascicularis	Primata	Balantidium	protozoa	simple	0	49	0.05	19	Denpasar	Indonesia	-2.046213618	2.763765548
Lane et al. 2011	Macaca fascicularis	Primata	Blastocystis	protozoa	simple	0	49	0.05	19	Denpasar	Indonesia	-2.046213618	2.763765548
Lane et al. 2011	Macaca fascicularis	Primata	Endolimax	protozoa	simple	0	49	0.58	19	Denpasar	Indonesia	-4.901494056	2.224932104
Lane et al. 2011	Macaca fascicularis	Primata	Entamoeba	protozoa	simple	0.65	49	0.89	19	Denpasar	Indonesia	-1.471701889	0.627311717
Lane et al. 2011	Macaca fascicularis	Primata	Enterobius	helminth	simple	0.08	49	0.11	19	Denpasar	Indonesia	-0.351605938	0.814890332
Lane et al. 2011	Macaca fascicularis	Primata	Giardia	protozoa	simple	0.34	49	1	19	Denpasar	Indonesia	-4.312627837	2.140007779
Lane et al. 2011	Macaca fascicularis	Primata	Iodamoeba	protozoa	simple	0	49	0.37	19	Denpasar	Indonesia	-4.090689132	2.233196607
Lane et al. 2011	Macaca fascicularis	Primata	Taenia	helminth	complex	0	49	1	19	Denpasar	Indonesia	-8.258681496	4.071484071
Lane et al. 2011	Macaca fascicularis	Primata	Trichostrongylus	helminth	simple	0	49	0.16	19	Denpasar	Indonesia	-3.058313382	2.363441237
Lehrer et al. 2010	Marmota monax	Rodentia	Toxoplasma	protozoa	complex	0.2273	22	0	9	Champaign-Urbana	United States	1.78698619	2.344224197
Lewis et al. 2017	Lynx rufus	Carnivora	Bartonella	bacteria	complex	0	9	0.2222	9	Boulder	United States	-1.84582669	2.638596491
Lewis et al. 2017	Lynx rufus	Carnivora	Lentivirus	virus	simple	0.2222	9	0.1111	9	Boulder	United States	0.826678573	1.767857143
Lewis et al. 2017	Lynx rufus	Carnivora	Toxoplasma	protozoa	complex	0.2222	9	0.3333	9	Boulder	United States	-0.559615788	1.142857143
Lewis et al. 2017	Puma concolor	Carnivora	Bartonella	bacteria	complex	0	10	0.1429	7	Boulder	United States	-1.578185369	2.915750916
Lewis et al. 2017	Puma concolor	Carnivora	Vesivirus	virus	simple	0.5	10	0.2857	7	Boulder	United States	0.916290732	1.1
Lewis et al. 2017	Puma concolor	Carnivora	Lentivirus	virus	simple	0.6	10	0.5714	7	Boulder	United States	0.117783036	1
Lewis et al. 2017	Puma concolor	Carnivora	Toxoplasma	protozoa	complex	0.4	10	0.5714	7	Boulder	United States	-0.693147181	1
Panti-May et al. 2017	Mus musculus	Rodentia	Hydatigera	helminth	complex	0.061	66	0.173	52	San Jose Tecoh	Mexico	-1.169428515	0.39893546
Panti-May et al. 2017	Mus musculus	Rodentia	Hymenolepis	helminth	complex	0	66	0.019	52	San Jose Tecoh	Mexico	-1.345967274	2.706493557
Panti-May et al. 2017	Mus musculus	Rodentia	Nippostrongylus	helminth	simple	0.212	66	0.212	52	San Jose Tecoh	Mexico	0	0.205812927
Panti-May et al. 2017	Mus musculus	Rodentia	Syphacia	helminth	simple	0	66	0.096	52	San Jose Tecoh	Mexico	-2.732743498	2.21816971
Panti-May et al. 2017	Mus musculus	Rodentia	Trichuris	helminth	simple	0.167	66	0.327	52	San Jose Tecoh	Mexico	-0.885254671	0.196301116
Panti-May et al. 2017	Rattus rattus	Rodentia	Aspiculuris	helminth	simple	0.034	29	0	13	San Jose Tecoh	Mexico	0.341529618	2.782092076
Panti-May et al. 2017	Rattus rattus	Rodentia	Hydatigera	helminth	complex	0.207	29	0.154	13	San Jose Tecoh	Mexico	0.360462329	0.80049343
Panti-May et al. 2017	Rattus rattus	Rodentia	Hymenolepis	helminth	complex	0.31	29	0.231	13	San Jose Tecoh	Mexico	0.402553959	0.59424006
Panti-May et al. 2017	Rattus rattus	Rodentia	Nippostrongylus	helminth	simple	0.034	29	0.77	13	San Jose Tecoh	Mexico	-4.555114516	1.484243481
Panti-May et al. 2017	Rattus rattus	Rodentia	Syphacia	helminth	simple	0.103	29	0.154	13	San Jose Tecoh	Mexico	-0.460760117	0.963652504
Paparini et al. 2012	Rattus rattus	Rodentia	Cryptosporidium	protozoa	simple	0.0862	58	0	20	Darwin City	Australia	1.438638505	2.249290258
Pipas et al. 2014	Procyon lotor	Carnivora	Baylisascaris	helminth	simple	0.3438	64	0.4068	263	Wyoming	United States	-0.269599992	0.08502012
Ravasi et al. 2012	Papio ursinus	Primata	Ascaris	helminth	simple	0.09	271	0	50	Cape Town	South Africa	2.319753052	2.064025539
Ravasi et al. 2012	Papio ursinus	Primata	Balantidium	protozoa	simple	1	271	0.66	50	Cape Town	South Africa	5.647764762	2.090676845
Ravasi et al. 2012	Papio ursinus	Primata	Endolimax	protozoa	simple	0.02	271	0	50	Cape Town	South Africa	0.80965995	2.192479167
Ravasi et al. 2012	Papio ursinus	Primata	Entamoeba	protozoa	simple	0.16	271	0.28	50	Cape Town	South Africa	-0.713766468	0.126661981
Ravasi et al. 2012	Papio ursinus	Primata	Entamoeba	protozoa	simple	0.91	271	0.92	50	Cape Town	South Africa	-0.128712106	0.316794526
Ravasi et al. 2012	Papio ursinus	Primata	Entamoeba	protozoa	simple	0.38	271	0.16	50	Cape Town	South Africa	1.168679851	0.16447182
Ravasi et al. 2012	Papio ursinus	Primata	Entamoeba	protozoa	simple	0.12	271	0.02	50	Cape Town	South Africa	1.899390133	1.055351695
Ravasi et al. 2012	Papio ursinus	Primata	Iodamoeba	protozoa	simple	0.49	271	0.72	50	Cape Town	South Africa	-0.984466943	0.113972403
Ravasi et al. 2012	Papio ursinus	Primata	Oesophagostomum	helminth	simple	0.61	271	0.38	50	Cape Town	South Africa	0.936860443	0.100400517
Ravasi et al. 2012	Papio ursinus	Primata	Physaloptera	helminth	complex	0.08	271	0.78	50	Cape Town	South Africa	-3.708013409	0.166686487
Ravasi et al. 2012	Papio ursinus	Primata	Spiruridae	helminth	complex	0.01	271	0	50	Cape Town	South Africa	0.187461048	2.335048836
Ravasi et al. 2012	Papio ursinus	Primata	Trichostrongylus	helminth	simple	0.06	271	0.48	50	Cape Town	South Africa	-2.671492605	0.145554391
Ravasi et al. 2012	Papio ursinus	Primata	Trichuris	helminth	simple	0.66	271	0.98	50	Cape Town	South Africa	-3.228526081	1.036852178
Reperant et al. 2007	Vulpes vulpes	Carnivora	Echinococcus	helminth	complex	0.3	50	0.521	94	Geneva	Switzerland	-0.931347305	0.137866483
Reperant et al. 2007	Vulpes vulpes	Carnivora	Taenia	helminth	complex	0.2	50	0.543	94	Geneva	Switzerland	-1.55872029	0.16787026
Reperant et al. 2007	Vulpes vulpes	Carnivora	Toxascaris	helminth	complex	0.08	50	0.596	94	Geneva	Switzerland	-2.831172824	0.315921044
Reperant et al. 2007	Vulpes vulpes	Carnivora	Toxocara	helminth	simple	0.5	50	0.349	94	Geneva	Switzerland	0.62343772	0.1268237
Reperant et al. 2009	Arvicola terrestris	Rodentia	Toxocara	helminth	complex	0.1318	129	0.0517	174	Geneva	Switzerland	1.024076646	0.184968104
Reperant et al. 2009	Arvicola terrestris	Rodentia	Toxoplasma	protozoa	complex	0.0698	129	0.0517	174	Geneva	Switzerland	0.319447519	0.236616347
Reperant et al. 2009	Arvicola terrestris	Rodentia	Echinococcus	helminth	complex	0.0543	129	0.0508	177	Geneva	Switzerland	0.070322003	0.268125321
Robardet et al. 2008	Vulpes vulpes	Carnivora	Echinococcus	helminth	complex	0.04	49	0.54	52	Nancy	France	-3.33839648	0.608881141
Roque et al. 2012	Philander opossum	Marsupilia	Trypanasoma	protozoa	complex	0.7143	7	0.7143	10	Abaetetuba	Brazil	0	1.19
Seethamchai et al. 2008	Macaca fascicularis	Primata	Plasmodium	protozoa	complex	0	78	0.238	21	Prachuap Khiri Khan	Thailand	-3.957148609	2.25522189
SotoCalderon et al. 2016	Saguinus leucopus	Primata	Ancyclostoma	helminth	simple	0	15	0.105	19	Medellin	Colombia	-1.485789379	2.522444268
SotoCalderon et al. 2016	Saguinus leucopus	Primata	Ascaris	helminth	simple	0	15	0.053	19	Medellin	Colombia	-0.926715842	2.78216065
SotoCalderon et al. 2016	Saguinus leucopus	Primata	Endolimax	protozoa	simple	0	15	0.105	19	Medellin	Colombia	-1.485789379	2.522444268
SotoCalderon et al. 2016	Saguinus leucopus	Primata	Entamoeba	protozoa	simple	0	15	0.053	19	Medellin	Colombia	-0.926715842	2.78216065
SotoCalderon et al. 2016	Saguinus leucopus	Primata	Filariidae	helminth	complex	0.133	15	0.842	19	Medellin	Colombia	-3.54787483	0.973765708
SotoCalderon et al. 2016	Saguinus leucopus	Primata	Prosthenorchis	helminth	complex	0	15	0.474	19	Medellin	Colombia	-3.335106717	2.265005395
SotoCalderon et al. 2016	Saguinus leucopus	Primata	Spiruridae	helminth	complex	0	15	0.053	19	Medellin	Colombia	-0.926715842	2.78216065
SotoCalderon et al. 2016	Saguinus leucopus	Primata	Strongyloides	helminth	simple	0.067	15	0.158	19	Medellin	Colombia	-0.9605276	1.462098039
SotoCalderon et al. 2016	Saguinus leucopus	Primata	Trichostrongylus	helminth	simple	0	15	0.263	19	Medellin	Colombia	-2.463834169	2.31538479
SotoCalderon et al. 2016	Saguinus leucopus	Primata	Trypanosoma	protozoa	complex	0	15	0.579	19	Medellin	Colombia	-3.736472683	2.269125991
Svitalkova et al. 2015	Apodemus flavicollis	Rodentia	Anaplasma	bacteria	complex	0	180	0	176	Bratislava	Slovakia	-0.022409901	4.011205889
Svitalkova et al. 2015	Myodes glareolus	Rodentia	Anaplasma	bacteria	complex	0.0252	119	0	180	Bratislava	Slovakia	2.383749654	2.299838143
Thompson et al.2010	Isoodon obesulus	Marsupilia	Giardia	protozoa	simple	0.643	14	0.098	41	Perth	Australia	2.808055984	0.587086679
Tsakmakidis et al. 2017	Mus musculus & Rattus rattus	Rodentia	Leishmania	protozoa	complex	0.0588	17	0	17	Thessaloniki; Chalkidiki; Kilkis; Imathia	Greece	1.157452789	2.784415584
Watts et al. 2015	Canis latrans	Carnivora	Alaria	helminth	complex	0.0186	132	0.0354	124	Calgary	Canada	-0.660816855	0.651189799
Watts et al. 2015	Canis latrans	Carnivora	Capillaria	helminth	complex	0.0076	132	0.0965	124	Calgary	Canada	-2.635244903	1.096939959
Watts et al. 2015	Canis latrans	Carnivora	Cystoisospora	protozoa	simple	0.0833	132	0.0649	124	Calgary	Canada	0.269474136	0.232094509
Watts et al. 2015	Canis latrans	Carnivora	Dipylidium	helminth	complex	0.03	132	0.1248	124	Calgary	Canada	-1.528358714	0.334169316
Watts et al. 2015	Canis latrans	Carnivora	Sarcosystis	protozoa	complex	0.0223	132	0.0184	124	Calgary	Canada	0.196217033	0.793973226
Watts et al. 2015	Canis latrans	Carnivora	Taenia	helminth	complex	0.0871	132	0.1527	124	Calgary	Canada	-0.635989851	0.157606971
Watts et al. 2015	Canis latrans	Carnivora	Toxascaris	helminth	complex	0.5649	132	0.5631	124	Calgary	Canada	0.007319938	0.063602461
Watts et al. 2015	Canis latrans	Carnivora	Toxocara	helminth	simple	0.0914	132	0.0163	124	Calgary	Canada	1.80349639	0.594177323
Watts et al. 2015	Canis latrans	Carnivora	Trichuris	helminth	simple	0.0258	132	0.1505	124	Calgary	Canada	-1.900557273	0.364488478
Watts et al. 2015	Canis latrans	Carnivora	Uncinaria	helminth	simple	0.0691	132	0	124	Calgary	Canada	2.966162596	2.120074387
