# Supplementary material for: Effect of urban habitat use on parasitism in mammals: a meta-analysis
Source: Proc Biol Sci. 2020 May 13;287(1927):20200397. doi: 10.1098/rspb.2020.0397 (PMC7287365; doi:10.1098/rspb.2020.0397)
Supplement: Supporting R Code [file rspb20200397supp4.txt]

#The Effect of Urban Habitat Use on Parasitism in #Mammals: A Meta-Analysis

#Werner & Nunn

library(dplyr)
library(metafor)

df = read.csv("Werner&Nunn_data.csv", stringsAsFactors = F)

df <- within(df, ai <- df$urban_prevalence * df$urban_n)
df <- within(df, bi <- (1-df$urban_prevalence) * df$urban_n)
df <- within(df, ci <- df$non.urban_prevalence * df$non.urban_n)
df <- within(df, di <- (1-df$non.urban_prevalence) * df$non.urban_n)

#calculate effect sizes as odds ratios
eff<-escalc(measure = "OR", ai= c(ai), bi=c(bi), 
            ci=c(ci), di=c(di), n1i = c(urban_n), n2i = c(non.urban_n), data = df)

#random effects 
meta_1<- rma.mv(yi, vi, data=eff)
summary(meta_1)

meta_2<- rma.mv(yi, vi, random = list(~1|factor(citation)), data=eff)
summary(meta_2)

meta_3<- rma.mv(yi, vi, random = list(~1|factor(parasite_genus)), data=eff)
summary(meta_3)

meta_4<- rma.mv(yi, vi, random = list(~1|factor(citation), ~1|factor(parasite_genus)), data=eff)
summary(meta_4) 
res<-residuals(meta_4)

#test residuals for phylogenetic signal
library(phytools)
library(geiger)

#load phylogenetic trees (Upham et al. 2019)
trees <- read.nexus("/mammal_tree.nex")
tree1<- tree1$tree_1868
plot(tree1, cex=0.5)

eff$host_species <-gsub(" ","_", eff$host_species)
yi <- setNames(eff$yi, eff$host_species)

tree2 <- treedata(tree1, yi, sort=T)$phy   
names(res) <-eff$host_species

#get lambda
phylosig(tree2, residuals, method = "lambda")


#combine and recode all marsupials as "Marsupilia" for analysis
eff$host_order[eff$host_order=="Didelphimorphia"]<- "Marsupilia"
eff$host_order[eff$Host.order=="Diprotodontia"]<- "Marsupilia"
eff$host_order[eff$host_order=="Permelemorphia"]<- "Marsupilia"

#evaluate moderators

meta_full <- rma.mv(yi, vi, mods = ~ host_order + life_cycle + vi 
                    + host_order*life_cycle, 
                    random = list(~1|factor(citation), ~1|factor(parasite_genus)), 
                    data=eff, method = "ML")

summary(meta_full)


#funnel plot
pub<-rma(yi, vi, data=eff, measure="OR")
taf <- trimfill(pub)
summary(taf)
funnel(taf, legend=FALSE)

reg<-regtest(pub, model="rma", predictor="vi", ret.fit = FALSE)
summary(reg)
print.regtest.rma(reg)
